# Supplementary material for: De novo transcriptome assembly of the cubomedusa Tripedalia cystophora, including the analysis of a set of genes involved in peptidergic neurotransmission
Source: BMC Genomics. 2019 Mar 6;20:175. doi: 10.1186/s12864-019-5514-7 (PMC6402141; doi:10.1186/s12864-019-5514-7)
Supplement: Supplementary file 9 — A table, including accession numbers of biogenic amine GPCRs, neuropeptide GPCRs, LGRs, and opsins present in the transcriptomes from T. cystophora and A. alata. (XLSX 13 kb) [file 12864_2019_5514_MOESM9_ESM.xlsx]

## Sheet: Sheet1
Additional file 5
Rhodopsin-like GPCRs present in Alatina alata (Aal) and Tripedalia cystophora (Tcy).
	Alatina	accession no.	Tripedalia	accession no.
Biogenic amine	Aal-130982	GEUJ01013082	Tcy-10377	MH835292
GPCR-like	Aal-144100	GEUJ01031078	Tcy-12243	MH835293
	Aal-47765	GEUJ01002815	Tcy-14815	MH835294
	Aal-58183	GEUJ01005696	Tcy-14829	MH835295
	Aal-60054	GEUJ01006555	Tcy-15587	MH835296
	Aal-64830	GEUJ01009746	Tcy-16155	MH835297
	Aal-65519	GEUJ01010271	Tcy-17698	MH835298
	Aal-67222	GEUJ01011767	Tcy-18432	MH835299
	Aal-67686	GEUJ01012235	Tcy-18736	MH835300
	Aal-67806	GEUJ01012342	Tcy-21868	MH835301
	Aal-68271	GEUJ01012879	Tcy-23359	MH835302
	Aal-69268	GEUJ01013959	Tcy-25818	MH835303
	Aal-69657	GEUJ01014474	Tcy-31526	MH835304
	Aal-71240	GEUJ01016485	Tcy-36342	MH644089
	Aal-71874	GEUJ01017576	Tcy-3981	MH835305
	Aal-72388	GEUJ01018379	Tcy-39947	MH644088
			Tcy-41310	MH644091
			Tcy-4163	MH835306
			Tcy-47909	MH644090
			Tcy-48729	MH644092
			Tcy-50998	MH644099
			Tcy-51289	MH644087
			Tcy-556	MH835307
			Tcy-7592	MH835308
			Tcy-8336	MH835309
			Tcy-841	MH835310
			Tcy-8994	MH835311
			Tcy-9450	MH835312
Total number	16		28
Neuropeptide	Aal-48535	GEUJ01002990	Tcy-12507	MH835313
GPCR-like	Aal-50236	GEUJ01003356	Tcy-13851	MH835314
	Aal-54829	GEUJ01004547	Tcy-14255	MH835315
	Aal-55421	GEUJ01004735	Tcy-15205	MH835316
	Aal-66024	GEUJ01010695	Tcy-15295	MH835317
	Aal-67296	GEUJ01011844	Tcy-16664	MH835318
	Aal-67814	GEUJ01012355	Tcy-16671	MH835319
	Aal-69546	GEUJ01014325	Tcy-1681	MH835320
	Aal-69885	GEUJ01014742	Tcy-17510	MH835321
	Aal-71196	GEUJ01016415	Tcy-19661	MH835322
	Aal-72258	GEUJ01018155	Tcy-25866	MH644098
	Aal-72317	GEUJ01018271	Tcy-27358	MH644101
	Aal-72550	GEUJ01010186	Tcy-29355	MH835323
	Aal-73464	GEUJ01020287	Tcy-34090	MH644095
	Aal-74351	GEUJ01021936	Tcy-46169	MH644100
	Aal-74859	GEUJ01022936	Tcy-46369	MH644102
	Aal-76563	GEUJ01026548	Tcy-49082	MH644096
	Aal-76666	GEUJ01026790	Tcy-49307	MH644093
			Tcy-50522	MH644097
			Tcy-51486	MH644094
			Tcy-5917	MH835324
			Tcy-8224	MH835325
Total number	18		22
LGRs	Aal-61645	GEUJ01007519	Tcy-30226	MH835326
			Tcy-43231	MH644103
Total number	1		2
Opsin-like	Aal-71410	GEUJ01016822	Tcy-4539	MH835327
	Aal-74136	GEUJ01021526	Tcy-32089	MH644104
			Tcy-38276	MH644105
			Tcy-9518	MH835328
			Tcy-37162	MH835329
Total number	2		5
Number of all identi-
fied family-A GPCRs	37		57
